# Supplementary material for: Inflammation-Driven JNK Activation Promotes EMT and Metastasis in Gastric Cancer and Is Attenuated by Huangjin Shuangshen Granules
Source: Pharmaceuticals (Basel). 2026 Apr 17;19(4):636. doi: 10.3390/ph19040636 (PMC13119064; doi:10.3390/ph19040636)
Supplement: Supplementary file 1 [file pharmaceuticals-19-00636-s001.zip]

Archive with 1 entries (1 files):
- pharmaceuticals-4214216-supplementary.pdf
